# Supplementary material for: Sex-Based Mechanisms of Stress-Induced Alcohol-Seeking
Source: Behav Sci (Basel). 2026 Feb 23;16(2):311. doi: 10.3390/bs16020311 (PMC12938385; doi:10.3390/bs16020311)
Supplement: Supplementary file 1 [file behavsci-16-00311-s001.zip]

Archive with 1 entries (1 files):
- behavsci-3953644-supplementary.pdf
